# Supplementary material for: Whole-Genome Phylogenetic Characterization of Human Parainfluenza Virus Type 4 Circulating in St. Petersburg, Russia
Source: Viruses. 2026 Apr 24;18(5):497. doi: 10.3390/v18050497 (PMC13211376; doi:10.3390/v18050497)
Supplement: Supplementary file 1 [file viruses-18-00497-s001.zip]

Archive with 2 entries (2 files):
- Supplementary figure S1.png
- hPIV4_Supplementary table.xlsx
