# Supplementary material for: Whole-Genome Phylogenetic Characterization of Human Parainfluenza Virus Type 4 Circulating in St. Petersburg, Russia
Source: Viruses. 2026 Apr 24;18(5):497. doi: 10.3390/v18050497 (PMC13211376; doi:10.3390/v18050497)
Supplement: Supplementary file 1 [file viruses-18-00497-s001.zip › hPIV4_Supplementary table.xlsx]

## Sheet: S1
Table S1. 170 Genbank complete genome sequences of hPIV4 strains used in the current study
Accession number	Header	Region	Geo_loc_name	Country code	Year	Collection date	Strain	Subtype
AB543336	Human	Asia	Japan	JPN	1966		M-25	hPIV4a
PP101996	Human	Europe	Spain	ESP	2015	2015-12-23	MBC050	hPIV4a
KF483663	Human	Europe	Denmark	DNK	2013		HPIV4_DK(459)	hPIV4a
KF878965	Human	Oceania	Australia	AUS	2008	2008-04-02	HPIV-4a_QPID08-0015	hPIV4a
MH006684	Human	Asia	Vietnam	VNM	2009	2009-05-28	HPIV4/VietNam/112/2009	hPIV4a
OP615960	Human	South America	Argentina	ARG	2016	2016-10-01	HPIV4a-HNRG	hPIV4a
MH892408	Human	Europe	Netherlands	NLD	2013	2013-09-13	t146a303_HPIV4	hPIV4a
MH892407	Human	Europe	Netherlands	NLD	2013	2013-11-08	t146a296_HPIV4	hPIV4a
KY460518	Human	Asia	Taiwan	TWN	2010	2010-10-19	TW-00029-2010	hPIV4a
MH828709	Human	Asia	Vietnam	VNM	2015	2015-06-03	vzhpiv42	hPIV4a
MW575665	Human	Asia	China	CHN	2014		BCH4237A/2014	hPIV4a
PP068624	Human	North America	USA	USA	2015	Nov-2015	HPIV4/USA/12N9/2015	hPIV4a
MW575666	Human	Asia	China	CHN	2014		BCH4263A/2014	hPIV4a
KY460515	Human	Asia	Taiwan	TWN	2010	2010-08-17	TW-00007-2010	hPIV4a
PV260553	Human	North America	USA	USA	2023	2023-11-06	HPIV-4/human/USA/MA-Broad_MGH-21519/2023	hPIV4a
PV224547	Human	North America	USA	USA	2023	2023-11-03	HPIV4A/USA/045469/2023	hPIV4a
LC706548	Human	Asia	Japan	JPN	2018		PIV4a_Fukushima_O113_2018	hPIV4a
LC706549	Human	Asia	Japan	JPN	2019		PIV4a_Fukushima_O521_2019	hPIV4a
LC706552	Human	Asia	Japan	JPN	2018		PIV4a_Fukushima_H407_2018	hPIV4a
MH591216	Human	Asia	India	IND	2018	2018-05-25	MCL-18-H-1140	hPIV4a
LC706550	Human	Asia	Japan	JPN	2019		PIV4a_Fukushima_O660_2019	hPIV4a
LC706553	Human	Asia	Japan	JPN	2019		PIV4a_Fukushima_H725_2019	hPIV4a
LC706551	Human	Asia	Japan	JPN	2019		PIV4a_Fukushima_O755_2019	hPIV4a
PV498587	Human	North America	USA	USA	2023	2023-10-22	USA/WA-UW-a6e54/2023	hPIV4a
PV660508	Human	North America	USA	USA	2023	2023-11-13	USA/OR-UW-d1a72/2023	hPIV4a
PV224548	Human	North America	USA	USA	2023	2023-05-05	HPIV4A/USA/091078/2023	hPIV4a
PV763352	Human	North America	USA	USA	2022	2022-12-03	USA/OR-UW-ff93c/2022	hPIV4a
PV260555	Human	North America	USA	USA	2024	2024-10-28	HPIV-4/human/USA/MA-Broad_MGH-21795/2024	hPIV4a
PV224542	Human	North America	USA	USA	2023	2023-09-10	HPIV4A/USA/155853/2023	hPIV4a
PV260551	Human	North America	USA	USA	2024	2024-10-14	HPIV-4/human/USA/MA-Broad_MGH-21757/2024	hPIV4a
PV717792	Human	North America	USA	USA	2025	2025-02-19	HPIV-4/human/USA/MA-Broad_MGH-23872/2025	hPIV4a
PV224550	Human	North America	USA	USA	2022	2022-11-21	HPIV4A/USA/98ATT1/2022	hPIV4a
LC889338	Human	Asia	Japan	JPN	2023		HPIV4a_Fukushima_OH96_2023	hPIV4a
PV763326	Human	North America	USA	USA	2023	2023-12-14	USA/OR-UW-489f2/2023	hPIV4a
PV763335	Human	North America	USA	USA	2023	2023-11-04	USA/OR-UW-00e14/2023	hPIV4a
PQ117892	Human	North America	USA	USA	2024	2024-04-09	H20-356-1385	hPIV4a
PX055939	Human	North America	USA	USA	2023	2023-05-06	USA/WA-UW-b1af3/2023	hPIV4a
PV498586	Human	North America	USA	USA	2023	2023-10-25	USA/WA-UW-692dd/2023	hPIV4a
PV498585	Human	North America	USA	USA	2023	2023-10-12	USA/WA-UW-28db6/2023	hPIV4a
PV498590	Human	North America	USA	USA	2023	2023-10-12	USA/WA-UW-80f49/2023	hPIV4a
MN306027	Human	North America	USA	USA	2019		HPIV4a/Seattle/USA/SC0377/2019	hPIV4a
MW052040	Human	North America	USA	USA	2018		HPIV4a/Seattle/USA/SC9318/2018	hPIV4a
MT118676	Human	North America	USA	USA	2018		2018_9868	hPIV4a
MN369032	Human	North America	USA	USA	2018		HPIV4a/Seattle/USA/SC9971/2018	hPIV4a
MT118679	Human	North America	USA	USA	2019		2019_0088	hPIV4a
ON778027	Human	North America	USA	USA	2019	2019-12-03	PIV4a_3	hPIV4a
ON778025	Human	North America	USA	USA	2019	2019-10-28	PIV4a_1	hPIV4a
ON778026	Human	North America	USA	USA	2019	2019-11-14	PIV4a_2	hPIV4a
MW052038	Human	North America	USA	USA	2018		HPIV4a/Seattle/USA/SC0042/2018	hPIV4a
MT118682	Human	North America	USA	USA	2019		2019_0407	hPIV4a
MN306038	Human	North America	USA	USA	2019		HPIV4a/Seattle/USA/SC0751/2019	hPIV4a
MT118684	Human	North America	USA	USA	2019		2019_0532	hPIV4a
MN306033	Human	North America	USA	USA	2019		HPIV4a/Seattle/USA/SC0620/2019	hPIV4a
ON729322	Human	North America	USA	USA	2019		SC1050	hPIV4a
PV660505	Human	North America	USA	USA	2023	2023-02-11	USA/OR-UW-5e678/2023	hPIV4a
PV224545	Human	North America	USA	USA	2023	2023-06-26	HPIV4A/USA/391036/2023	hPIV4a
PV642251	Human	North America	USA	USA	2022	2022-11-20	USA/WA-UW-3d0f2/2022	hPIV4a
PV763344	Human	North America	USA	USA	2023	2023-11-07	USA/OR-UW-68554/2023	hPIV4a
PV763328	Human	North America	USA	USA	2023	2023-11-29	USA/OR-UW-c9af0/2023	hPIV4a
PV763332	Human	North America	USA	USA	2023	2023-10-25	USA/OR-UW-f835e/2023	hPIV4a
PV763339	Human	North America	USA	USA	2023	2023-11-23	USA/OR-UW-9c97e/2023	hPIV4a
PX055934	Human	North America	USA	USA	2024	2024-01-14	USA/WA-UW-544f9/2024	hPIV4a
PV498592	Human	North America	USA	USA	2023	2023-11-06	USA/WA-UW-d4da8/2023	hPIV4a
PX055938	Human	North America	USA	USA	2023	2023-10-27	USA/WA-UW-f3614/2023	hPIV4a
PV763324	Human	North America	USA	USA	2023	2023-02-12	USA/OR-UW-3dadd/2023	hPIV4a
PV224551	Human	North America	USA	USA	2022	2022-11-23	HPIV4A/USA/TVV6N7/2022	hPIV4a
PV224543	Human	North America	USA	USA	2023	2023-05-08	HPIV4A/USA/123347/2023	hPIV4a
PV660506	Human	North America	USA	USA	2023	2023-06-11	USA/OR-UW-c87ce/2023	hPIV4a
LC889337	Human	Asia	Japan	JPN	2023		HPIV4a_Fukushima_OH131_2023	hPIV4a
LC823196	Human	Asia	Japan	JPN	2023		PIV4a_Fukushima_OH53_2023	hPIV4a
LC823197	Human	Asia	Japan	JPN	2023		PIV4a_Fukushima_OH54_2023	hPIV4a
LC817402	Human	Asia	Japan	JPN	2022		PIV4a_Fukushima_OR534_2022	hPIV4a
LC817401	Human	Asia	Japan	JPN	2023		PIV4a_Fukushima_OH13_2023	hPIV4a
PV260545	Human	North America	USA	USA	2024	2024-10-16	HPIV-4/human/USA/MA-Broad_MGH-21769/2024	hPIV4a
PV763323	Human	North America	USA	USA	2023	2023-12-21	USA/OR-UW-95472/2023	hPIV4a
PV717798	Human	North America	USA	USA	2025	2025-02-22	HPIV-4/human/USA/MA-Broad_MGH-23883/2025	hPIV4a
PV763329	Human	North America	USA	USA	2022	2022-10-22	USA/OR-UW-9c308/2022	hPIV4a
PV763334	Human	North America	USA	USA	2023	2023-10-15	USA/OR-UW-2d9cf/2023	hPIV4a
PV763336	Human	North America	USA	USA	2023	2023-10-15	USA/OR-UW-89625/2023	hPIV4a
PV660510	Human	North America	USA	USA	2023	2023-08-13	USA/OR-UW-e1e30/2023	hPIV4a
PV763338	Human	North America	USA	USA	2023	2023-08-23	USA/OR-UW-5e57f/2023	hPIV4a
PV642255	Human	North America	USA	USA	2022	2022-12-25	USA/WA-UW-80e0e/2022	hPIV4a
PV763353	Human	North America	USA	USA	2023	2023-11-29	USA/OR-UW-0d5ff/2023	hPIV4a
PV763341	Human	North America	USA	USA	2023	2023-04-01	USA/OR-UW-9faff/2023	hPIV4a
PV660502	Human	North America	USA	USA	2023	2023-04-08	USA/OR-UW-d8cc1/2023	hPIV4a
PV763337	Human	North America	USA	USA	2023	2023-04-01	USA/OR-UW-d37ca/2023	hPIV4a
PV260549	Human	North America	USA	USA	2024	2024-12-10	HPIV-4/human/USA/MA-Broad_MGH-22691/2024	hPIV4a
PV660504	Human	North America	USA	USA	2023	2023-06-01	USA/OR-UW-aa515/2023	hPIV4a
PX055935	Human	North America	USA	USA	2023	2023-07-01	USA/WA-UW-0737f/2023	hPIV4a
PV260552	Human	North America	USA	USA	2024	2024-10-12	HPIV-4/human/USA/MA-Broad_MGH-21747/2024	hPIV4a
PV642256	Human	North America	USA	USA	2024	2024-02-07	USA/WA-UW-dac37/2024	hPIV4a
PV763331	Human	North America	USA	USA	2023	2023-03-09	USA/OR-UW-67dec/2023	hPIV4a
PV763342	Human	North America	USA	USA	2023	2023-12-18	USA/OR-UW-eb624/2023	hPIV4a
PV763345	Human	North America	USA	USA	2023	2023-07-09	USA/OR-UW-3bb4a/2023	hPIV4a
PV660507	Human	North America	USA	USA	2023	2023-11-13	USA/OR-UW-311b4/2023	hPIV4a
PV660509	Human	North America	USA	USA	2023	2023-11-18	USA/OR-UW-95825/2023	hPIV4a
PV763325	Human	North America	USA	USA	2023	2023-09-25	USA/OR-UW-310c7/2023	hPIV4a
PV763330	Human	North America	USA	USA	2023	2023-12-05	USA/OR-UW-4f547/2023	hPIV4a
PV455605	Human	North America	USA	USA	2023	2023-12-03	USA/WA-UW-90ff5/2023	hPIV4a
PV224544	Human	North America	USA	USA	2024	2024-08-25	HPIV4A/USA/390437/2024	hPIV4a
PV498589	Human	North America	USA	USA	2023	2023-12-26	USA/WA-UW-f0a84/2023	hPIV4a
PV763348	Human	North America	USA	USA	2023	2023-11-25	USA/OR-UW-975fe/2023	hPIV4a
PV260550	Human	North America	USA	USA	2024	2024-08-08	HPIV-4/human/USA/MA-Broad_MGH-21704/2024	hPIV4a
PV260556	Human	North America	USA	USA	2024	2024-08-02	HPIV-4/human/USA/MA-Broad_MGH-21694/2024	hPIV4a
PV763347	Human	North America	USA	USA	2023	2023-02-16	USA/OR-UW-79f20/2023	hPIV4a
PV763350	Human	North America	USA	USA	2023	2023-02-09	USA/OR-UW-2f60d/2023	hPIV4a
PV642252	Human	North America	USA	USA	2023	2023-07-26	USA/WA-UW-1654d/2023	hPIV4a
PV763343	Human	North America	USA	USA	2022	2022-11-14	USA/OR-UW-11efa/2022	hPIV4a
PV763327	Human	North America	USA	USA	2023	2023-08-23	USA/OR-UW-16dc9/2023	hPIV4a
PV763351	Human	North America	USA	USA	2022	2022-10-18	USA/OR-UW-e2d25/2022	hPIV4a
PV260547	Human	North America	USA	USA	2024	2024-11-26	HPIV-4/human/USA/MA-Broad_MGH-22597/2024	hPIV4a
PV763346	Human	North America	USA	USA	2023	2023-06-18	USA/OR-UW-2d985/2023	hPIV4a
PV498583	Human	North America	USA	USA	2023	2023-09-21	USA/WA-UW-ba6c6/2023	hPIV4a
PV763349	Human	North America	USA	USA	2023	2023-11-25	USA/OR-UW-20761/2023	hPIV4a
PV224549	Human	North America	USA	USA	2022	2022-11-18	HPIV4A/USA/ZC54L5/2022	hPIV4a
PV642258	Human	North America	USA	USA	2023	2023-05-15	USA/WA-UW-47c27/2023	hPIV4a
PV763333	Human	North America	USA	USA	2023	2023-05-29	USA/OR-UW-48d09/2023	hPIV4a
PV660503	Human	North America	USA	USA	2023	2023-05-11	USA/OR-UW-46467/2023	hPIV4a
PV763340	Human	North America	USA	USA	2023	2023-05-06	USA/OR-UW-f88f5/2023	hPIV4a
PV224546	Human	North America	USA	USA	2023	2023-11-25	HPIV4A/USA/374792/2023	hPIV4a
PV455606	Human	North America	USA	USA	2023	2023-06-17	USA/WA-UW-94f9b/2023	hPIV4a
PX055933	Human	North America	USA	USA	2023	2023-06-20	USA/WA-UW-09d16/2023	hPIV4a
PV455604	Human	North America	USA	USA	2023	2023-12-03	USA/WA-UW-dda5d/2023	hPIV4a
PX055937	Human	North America	USA	USA	2023	2023-04-29	USA/WA-UW-fdd70/2023	hPIV4a
AB543337	Human	Asia	Japan	JPN	1968		68-333	hPIV4b
JQ241176	Human	North America	USA	USA	2004		04-13	hPIV4b
EU627591	Human	North America	Canada	CAN	2004		SKPIV4	hPIV4b
PP068622	Human	North America	USA	USA	2011	Dec-2011	HPIV4/USA/8R5/2011	hPIV4b
MN306058	Human	North America	USA	USA	2019		HPIV4b/Seattle/USA/SC9597/2019	hPIV4b
PV642254	Human	North America	USA	USA	2022	2022-09-11	USA/WA-UW-b6959/2022	hPIV4b
PV498594	Human	North America	USA	USA	2022	2022-12-06	USA/WA-UW-0d3c2/2022	hPIV4b
PV642253	Human	North America	USA	USA	2022	2022-10-10	USA/WA-UW-059a5/2022	hPIV4b
PV224554	Human	North America	USA	USA	2022	2022-11-23	HPIV4B/USA/RCGSHD/2022	hPIV4b
PV224553	Human	North America	USA	USA	2022	2022-12-03	HPIV4B/USA/A3K6S3/2022	hPIV4b
PV642257	Human	North America	USA	USA	2022	2022-10-30	USA/WA-UW-c9027/2022	hPIV4b
KF908238	Human	Oceania	Australia	AUS	2008	Aug-2008	QLD-01	hPIV4b
KY674959	Human	North America	USA	USA	2011		HPIV4b/Seattle/USA/8R2/2011	hPIV4b
PP068621	Human	North America	USA	USA	2011	Dec-2011	HPIV4/USA/8R2/2011	hPIV4b
PP068623	Human	North America	USA	USA	2014	Jan-2014	HPIV4/USA/11H8/2014	hPIV4b
LC720882	Human	Asia	Japan	JPN	2019		PIV4b_Fukushima_O876_2019	hPIV4b
KY674953	Human	North America	USA	USA	2010		HPIV4b/Seattle/USA/6H2/2010	hPIV4b
MH828708	Human	Asia	Vietnam	VNM	2015	2015-03-06	vzhpiv41	hPIV4b
MN306032	Human	North America	USA	USA	2019		HPIV4b/Seattle/USA/SC0496/2019	hPIV4b
ON729324	Human	North America	USA	USA	2017		SC3768	hPIV4b
KY629773	Human	North America	USA	USA	2016		HPIV4b/Seattle/USA/13J4/2016	hPIV4b
ON729323	Human	North America	USA	USA	2017		SC1315	hPIV4b
LC706554	Human	Asia	Japan	JPN	2019		PIV4b_Fukushima_O896_2019	hPIV4b
KY986647	Human	North America	USA	USA	2015		HPIV4b/Seattle/USA/SC3019/2015	hPIV4b
PV224555	Human	North America	USA	USA	2022	2022-12-04	HPIV4B/USA/AN34CD/2022	hPIV4b
PV498588	Human	North America	USA	USA	2023	2023-11-28	USA/WA-UW-43447/2023	hPIV4b
PV260557	Human	North America	USA	USA	2024	2024-10-29	HPIV-4/human/USA/MA-Broad_BWH-22798/2024	hPIV4b
ON729321	Human	North America	USA	USA	2017		SC992	hPIV4b
OQ990818	Human	Asia	China	CHN	2017	2017-09-18	HPIV4b/China_Ningxia/YC17038/2017	hPIV4b
MT118680	Human	North America	USA	USA	2019		2019_0337	hPIV4b
KY645962	Human	North America	USA	USA	2016		HPIV4b/Seattle/USA/13I4/2016	hPIV4b
PV498584	Human	North America	USA	USA	2023	2023-11-28	USA/WA-UW-cff15/2023	hPIV4b
LC706556	Human	Asia	Japan	JPN	2022		PIV4b_Fukushima_OR476_2022	hPIV4b
LC706557	Human	Asia	Japan	JPN	2022		PIV4b_Fukushima_OR487_2022	hPIV4b
LC706555	Human	Asia	Japan	JPN	2022		PIV4b_Fukushima_OR473_2022	hPIV4b
PV455602	Human	North America	USA	USA	2023	2023-07-10	USA/WA-UW-9d5f0/2023	hPIV4b
PV455603	Human	North America	USA	USA	2024	2024-02-15	USA/WA-UW-a7c76/2024	hPIV4b
PV260548	Human	North America	USA	USA	2024	2024-10-07	HPIV-4/human/USA/MA-Broad_BWH-22766/2024	hPIV4b
PV260546	Human	North America	USA	USA	2024	2024-12-26	HPIV-4/human/USA/MA-Broad_MGH-22984/2024	hPIV4b
PV260554	Human	North America	USA	USA	2024	2024-10-20	HPIV-4/human/USA/MA-Broad_MGH-21770/2024	hPIV4b
PV498593	Human	North America	USA	USA	2023	2023-11-07	USA/WA-UW-baaeb/2023	hPIV4b
PQ800221	Human	North America	USA	USA	2023	2023-12-02	HPiV4b/USA/022848/2023	hPIV4b
PV224552	Human	North America	USA	USA	2024	2024-07-06	HPIV4B/USA/086794/2024	hPIV4b
PV539280	Human	North America	USA	USA	2024	2024-11-29	HPIV-4/human/USA/MA-Broad_BWH-23339/2024	hPIV4b
PV498591	Human	North America	USA	USA	2024	2024-01-24	USA/WA-UW-0a513/2024	hPIV4b
PX055936	Human	North America	USA	USA	2024	2024-01-24	USA/WA-UW-c2bd7/2024	hPIV4b

## Sheet: S2
Table S2. 8 Russian complete genome sequences of hPIV4 isolates obtained in the current study
Accession number	Header	Region	Geo_loc_name	Country code	Year	Collection date	Strain	Subtype
PX353455	Human	Europe	Russia	RUS	2018	2018-02-07	hPIV4/Russia/SPE-RII-1011V1/2018	hPIV4a
PX353456	Human	Europe	Russia	RUS	2023	2023-10-19	hPIV4/Russia/SPE-RII-1446V1/2023	hPIV4a
PX353457	Human	Europe	Russia	RUS	2023	2023-11-02	hPIV4/Russia/SPE-RII-2697V1/2023	hPIV4a
PX353458	Human	Europe	Russia	RUS	2021	2021-02-19	hPIV4/Russia/SPE-RII-27084V1/2021	hPIV4a
PX353459	Human	Europe	Russia	RUS	2018	2018-02-07	hPIV4/Russia/SPE-RII-1011V2/2018	hPIV4a
PX353460	Human	Europe	Russia	RUS	2023	2023-10-16	hPIV4/Russia/SPE-RII-1280V2/2023	hPIV4a
PX353461	Human	Europe	Russia	RUS	2023	2023-10-19	hPIV4/Russia/SPE-RII-1446V2/2023	hPIV4a
PX353462	Human	Europe	Russia	RUS	2023	2023-06-20	hPIV4/Russia/SPE-RII-21726V2/2023	hPIV4a

## Sheet: S3
Table S3. 178 Genbank and Russian complete genome sequences of hPIV4 strains used in Figure 4
Accession number	Header	Region	Geo_loc_name	Country code	Year	Collection date	Strain	Subtype	Cluster	Subcluster	Genetic lineage
AB543336	Human	Asia	Japan	JPN	1966		M-25	hPIV4a	A
PP101996	Human	Europe	Spain	ESP	2015	2015-12-23	MBC050	hPIV4a	A
KF483663	Human	Europe	Denmark	DNK	2013		HPIV4_DK(459)	hPIV4a	B	B1
KF878965	Human	Oceania	Australia	AUS	2008	2008-04-02	HPIV-4a_QPID08-0015	hPIV4a	B	B1
MH006684	Human	Asia	Vietnam	VNM	2009	2009-05-28	HPIV4/VietNam/112/2009	hPIV4a	B	B1
OP615960	Human	South America	Argentina	ARG	2016	2016-10-01	HPIV4a-HNRG	hPIV4a	B	B2
MH892408	Human	Europe	Netherlands	NLD	2013	2013-09-13	t146a303_HPIV4	hPIV4a	B	B2
MH892407	Human	Europe	Netherlands	NLD	2013	2013-11-08	t146a296_HPIV4	hPIV4a	B	B2
KY460518	Human	Asia	Taiwan	TWN	2010	2010-10-19	TW-00029-2010	hPIV4a	B	B3
MH828709	Human	Asia	Vietnam	VNM	2015	2015-06-03	vzhpiv42	hPIV4a	B	B3
MW575665	Human	Asia	China	CHN	2014		BCH4237A/2014	hPIV4a	B	B3
PP068624	Human	North America	USA	USA	2015	Nov-2015	HPIV4/USA/12N9/2015	hPIV4a	B	B3
MW575666	Human	Asia	China	CHN	2014		BCH4263A/2014	hPIV4a	B	B3
KY460515	Human	Asia	Taiwan	TWN	2010	2010-08-17	TW-00007-2010	hPIV4a	B	B4	B4a
PX353459	Human	Europe	Russia	RUS	2018	2018-02-07	hPIV4/Russia/SPE-RII-1011V2/2018	hPIV4a	B	B4	B4a
PX353455	Human	Europe	Russia	RUS	2018	2018-02-07	hPIV4/Russia/SPE-RII-1011V1/2018	hPIV4a	B	B4	B4a
PV260553	Human	North America	USA	USA	2023	2023-11-06	HPIV-4/human/USA/MA-Broad_MGH-21519/2023	hPIV4a	B	B4	B4a
PV224547	Human	North America	USA	USA	2023	2023-11-03	HPIV4A/USA/045469/2023	hPIV4a	B	B4	B4a
LC706548	Human	Asia	Japan	JPN	2018		PIV4a_Fukushima_O113_2018	hPIV4a	B	B4	B4a
LC706549	Human	Asia	Japan	JPN	2019		PIV4a_Fukushima_O521_2019	hPIV4a	B	B4	B4a
LC706552	Human	Asia	Japan	JPN	2018		PIV4a_Fukushima_H407_2018	hPIV4a	B	B4	B4a
MH591216	Human	Asia	India	IND	2018	2018-05-25	MCL-18-H-1140	hPIV4a	B	B4	B4b
LC706550	Human	Asia	Japan	JPN	2019		PIV4a_Fukushima_O660_2019	hPIV4a	B	B4	B4b
LC706553	Human	Asia	Japan	JPN	2019		PIV4a_Fukushima_H725_2019	hPIV4a	B	B4	B4b
LC706551	Human	Asia	Japan	JPN	2019		PIV4a_Fukushima_O755_2019	hPIV4a	B	B4	B4b
PV498587	Human	North America	USA	USA	2023	2023-10-22	USA/WA-UW-a6e54/2023	hPIV4a	B	B4	B4b
PV660508	Human	North America	USA	USA	2023	2023-11-13	USA/OR-UW-d1a72/2023	hPIV4a	B	B4	B4b
PV224548	Human	North America	USA	USA	2023	2023-05-05	HPIV4A/USA/091078/2023	hPIV4a	B	B4	B4b
PV763352	Human	North America	USA	USA	2022	2022-12-03	USA/OR-UW-ff93c/2022	hPIV4a	B	B4	B4b
PV260555	Human	North America	USA	USA	2024	2024-10-28	HPIV-4/human/USA/MA-Broad_MGH-21795/2024	hPIV4a	B	B4	B4b
PV224542	Human	North America	USA	USA	2023	2023-09-10	HPIV4A/USA/155853/2023	hPIV4a	B	B4	B4b
PV260551	Human	North America	USA	USA	2024	2024-10-14	HPIV-4/human/USA/MA-Broad_MGH-21757/2024	hPIV4a	B	B4	B4b
PV717792	Human	North America	USA	USA	2025	2025-02-19	HPIV-4/human/USA/MA-Broad_MGH-23872/2025	hPIV4a	B	B4	B4b
PV224550	Human	North America	USA	USA	2022	2022-11-21	HPIV4A/USA/98ATT1/2022	hPIV4a	B	B4	B4b
LC889338	Human	Asia	Japan	JPN	2023		HPIV4a_Fukushima_OH96_2023	hPIV4a	B	B4	B4b
PX353457	Human	Europe	Russia	RUS	2023	2023-11-02	hPIV4/Russia/SPE-RII-2697V1/2023	hPIV4a	B	B4	B4b
PX353461	Human	Europe	Russia	RUS	2023	2023-10-19	hPIV4/Russia/SPE-RII-1446V2/2023	hPIV4a	B	B4	B4b
PX353456	Human	Europe	Russia	RUS	2023	2023-10-19	hPIV4/Russia/SPE-RII-1446V1/2023	hPIV4a	B	B4	B4b
PV763326	Human	North America	USA	USA	2023	2023-12-14	USA/OR-UW-489f2/2023	hPIV4a	B	B4	B4b
PV763335	Human	North America	USA	USA	2023	2023-11-04	USA/OR-UW-00e14/2023	hPIV4a	B	B4	B4b
PQ117892	Human	North America	USA	USA	2024	2024-04-09	H20-356-1385	hPIV4a	B	B4	B4b
PX055939	Human	North America	USA	USA	2023	2023-05-06	USA/WA-UW-b1af3/2023	hPIV4a	B	B4	B4b
PV498586	Human	North America	USA	USA	2023	2023-10-25	USA/WA-UW-692dd/2023	hPIV4a	B	B4	B4b
PV498585	Human	North America	USA	USA	2023	2023-10-12	USA/WA-UW-28db6/2023	hPIV4a	B	B4	B4b
PV498590	Human	North America	USA	USA	2023	2023-10-12	USA/WA-UW-80f49/2023	hPIV4a	B	B4	B4b
MN306027	Human	North America	USA	USA	2019		HPIV4a/Seattle/USA/SC0377/2019	hPIV4a	B	B4	B4c
PX353462	Human	Europe	Russia	RUS	2023	2023-06-20	hPIV4/Russia/SPE-RII-21726V2/2023	hPIV4a	B	B4	B4c
PX353458	Human	Europe	Russia	RUS	2021	2021-02-19	hPIV4/Russia/SPE-RII-27084V1/2021	hPIV4a	B	B4	B4c
MW052040	Human	North America	USA	USA	2018		HPIV4a/Seattle/USA/SC9318/2018	hPIV4a	B	B4	B4c
MT118676	Human	North America	USA	USA	2018		2018_9868	hPIV4a	B	B4	B4c
MN369032	Human	North America	USA	USA	2018		HPIV4a/Seattle/USA/SC9971/2018	hPIV4a	B	B4	B4c
MT118679	Human	North America	USA	USA	2019		2019_0088	hPIV4a	B	B4	B4c
ON778027	Human	North America	USA	USA	2019	2019-12-03	PIV4a_3	hPIV4a	B	B4	B4c
ON778025	Human	North America	USA	USA	2019	2019-10-28	PIV4a_1	hPIV4a	B	B4	B4c
ON778026	Human	North America	USA	USA	2019	2019-11-14	PIV4a_2	hPIV4a	B	B4	B4c
MW052038	Human	North America	USA	USA	2018		HPIV4a/Seattle/USA/SC0042/2018	hPIV4a	B	B4	B4c
MT118682	Human	North America	USA	USA	2019		2019_0407	hPIV4a	B	B4	B4c
MN306038	Human	North America	USA	USA	2019		HPIV4a/Seattle/USA/SC0751/2019	hPIV4a	B	B4	B4c
MT118684	Human	North America	USA	USA	2019		2019_0532	hPIV4a	B	B4	B4c
MN306033	Human	North America	USA	USA	2019		HPIV4a/Seattle/USA/SC0620/2019	hPIV4a	B	B4	B4c
ON729322	Human	North America	USA	USA	2019		SC1050	hPIV4a	B	B4	B4c
PV660505	Human	North America	USA	USA	2023	2023-02-11	USA/OR-UW-5e678/2023	hPIV4a	B	B4	B4c
PV224545	Human	North America	USA	USA	2023	2023-06-26	HPIV4A/USA/391036/2023	hPIV4a	B	B4	B4c
PV642251	Human	North America	USA	USA	2022	2022-11-20	USA/WA-UW-3d0f2/2022	hPIV4a	B	B4	B4c
PV763344	Human	North America	USA	USA	2023	2023-11-07	USA/OR-UW-68554/2023	hPIV4a	B	B4	B4d
PV763328	Human	North America	USA	USA	2023	2023-11-29	USA/OR-UW-c9af0/2023	hPIV4a	B	B4	B4d
PV763332	Human	North America	USA	USA	2023	2023-10-25	USA/OR-UW-f835e/2023	hPIV4a	B	B4	B4d
PV763339	Human	North America	USA	USA	2023	2023-11-23	USA/OR-UW-9c97e/2023	hPIV4a	B	B4	B4d
PX055934	Human	North America	USA	USA	2024	2024-01-14	USA/WA-UW-544f9/2024	hPIV4a	B	B4	B4d
PV498592	Human	North America	USA	USA	2023	2023-11-06	USA/WA-UW-d4da8/2023	hPIV4a	B	B4	B4d
PX055938	Human	North America	USA	USA	2023	2023-10-27	USA/WA-UW-f3614/2023	hPIV4a	B	B4	B4d
PV763324	Human	North America	USA	USA	2023	2023-02-12	USA/OR-UW-3dadd/2023	hPIV4a	B	B4	B4d
PV224551	Human	North America	USA	USA	2022	2022-11-23	HPIV4A/USA/TVV6N7/2022	hPIV4a	B	B4	B4d
PV224543	Human	North America	USA	USA	2023	2023-05-08	HPIV4A/USA/123347/2023	hPIV4a	B	B4	B4d
PV660506	Human	North America	USA	USA	2023	2023-06-11	USA/OR-UW-c87ce/2023	hPIV4a	B	B4	B4d
LC889337	Human	Asia	Japan	JPN	2023		HPIV4a_Fukushima_OH131_2023	hPIV4a	B	B4	B4d
LC823196	Human	Asia	Japan	JPN	2023		PIV4a_Fukushima_OH53_2023	hPIV4a	B	B4	B4d
LC823197	Human	Asia	Japan	JPN	2023		PIV4a_Fukushima_OH54_2023	hPIV4a	B	B4	B4d
LC817402	Human	Asia	Japan	JPN	2022		PIV4a_Fukushima_OR534_2022	hPIV4a	B	B4	B4d
LC817401	Human	Asia	Japan	JPN	2023		PIV4a_Fukushima_OH13_2023	hPIV4a	B	B4	B4d
PV260545	Human	North America	USA	USA	2024	2024-10-16	HPIV-4/human/USA/MA-Broad_MGH-21769/2024	hPIV4a	B	B4	B4d
PV763323	Human	North America	USA	USA	2023	2023-12-21	USA/OR-UW-95472/2023	hPIV4a	B	B4	B4d
PV717798	Human	North America	USA	USA	2025	2025-02-22	HPIV-4/human/USA/MA-Broad_MGH-23883/2025	hPIV4a	B	B4	B4d
PV763329	Human	North America	USA	USA	2022	2022-10-22	USA/OR-UW-9c308/2022	hPIV4a	B	B4	B4d
PV763334	Human	North America	USA	USA	2023	2023-10-15	USA/OR-UW-2d9cf/2023	hPIV4a	B	B4	B4d
PV763336	Human	North America	USA	USA	2023	2023-10-15	USA/OR-UW-89625/2023	hPIV4a	B	B4	B4d
PV660510	Human	North America	USA	USA	2023	2023-08-13	USA/OR-UW-e1e30/2023	hPIV4a	B	B4	B4d
PV763338	Human	North America	USA	USA	2023	2023-08-23	USA/OR-UW-5e57f/2023	hPIV4a	B	B4	B4d
PV642255	Human	North America	USA	USA	2022	2022-12-25	USA/WA-UW-80e0e/2022	hPIV4a	B	B4	B4d
PV763353	Human	North America	USA	USA	2023	2023-11-29	USA/OR-UW-0d5ff/2023	hPIV4a	B	B4	B4d
PV763341	Human	North America	USA	USA	2023	2023-04-01	USA/OR-UW-9faff/2023	hPIV4a	B	B4	B4d
PV660502	Human	North America	USA	USA	2023	2023-04-08	USA/OR-UW-d8cc1/2023	hPIV4a	B	B4	B4d
PV763337	Human	North America	USA	USA	2023	2023-04-01	USA/OR-UW-d37ca/2023	hPIV4a	B	B4	B4d
PV260549	Human	North America	USA	USA	2024	2024-12-10	HPIV-4/human/USA/MA-Broad_MGH-22691/2024	hPIV4a	B	B4	B4d
PV660504	Human	North America	USA	USA	2023	2023-06-01	USA/OR-UW-aa515/2023	hPIV4a	B	B4	B4d
PX055935	Human	North America	USA	USA	2023	2023-07-01	USA/WA-UW-0737f/2023	hPIV4a	B	B4	B4d
PV260552	Human	North America	USA	USA	2024	2024-10-12	HPIV-4/human/USA/MA-Broad_MGH-21747/2024	hPIV4a	B	B4	B4d
PV642256	Human	North America	USA	USA	2024	2024-02-07	USA/WA-UW-dac37/2024	hPIV4a	B	B4	B4d
PV763331	Human	North America	USA	USA	2023	2023-03-09	USA/OR-UW-67dec/2023	hPIV4a	B	B4	B4d
PV763342	Human	North America	USA	USA	2023	2023-12-18	USA/OR-UW-eb624/2023	hPIV4a	B	B4	B4d
PV763345	Human	North America	USA	USA	2023	2023-07-09	USA/OR-UW-3bb4a/2023	hPIV4a	B	B4	B4d
PV660507	Human	North America	USA	USA	2023	2023-11-13	USA/OR-UW-311b4/2023	hPIV4a	B	B4	B4d
PV660509	Human	North America	USA	USA	2023	2023-11-18	USA/OR-UW-95825/2023	hPIV4a	B	B4	B4d
PV763325	Human	North America	USA	USA	2023	2023-09-25	USA/OR-UW-310c7/2023	hPIV4a	B	B4	B4d
PV763330	Human	North America	USA	USA	2023	2023-12-05	USA/OR-UW-4f547/2023	hPIV4a	B	B4	B4d
PX353460	Human	Europe	Russia	RUS	2023	2023-10-16	hPIV4/Russia/SPE-RII-1280V2/2023	hPIV4a	B	B4	B4d
PV455605	Human	North America	USA	USA	2023	2023-12-03	USA/WA-UW-90ff5/2023	hPIV4a	B	B4	B4d
PV224544	Human	North America	USA	USA	2024	2024-08-25	HPIV4A/USA/390437/2024	hPIV4a	B	B4	B4d
PV498589	Human	North America	USA	USA	2023	2023-12-26	USA/WA-UW-f0a84/2023	hPIV4a	B	B4	B4d
PV763348	Human	North America	USA	USA	2023	2023-11-25	USA/OR-UW-975fe/2023	hPIV4a	B	B4	B4d
PV260550	Human	North America	USA	USA	2024	2024-08-08	HPIV-4/human/USA/MA-Broad_MGH-21704/2024	hPIV4a	B	B4	B4d
PV260556	Human	North America	USA	USA	2024	2024-08-02	HPIV-4/human/USA/MA-Broad_MGH-21694/2024	hPIV4a	B	B4	B4d
PV763347	Human	North America	USA	USA	2023	2023-02-16	USA/OR-UW-79f20/2023	hPIV4a	B	B4	B4d
PV763350	Human	North America	USA	USA	2023	2023-02-09	USA/OR-UW-2f60d/2023	hPIV4a	B	B4	B4d
PV642252	Human	North America	USA	USA	2023	2023-07-26	USA/WA-UW-1654d/2023	hPIV4a	B	B4	B4d
PV763343	Human	North America	USA	USA	2022	2022-11-14	USA/OR-UW-11efa/2022	hPIV4a	B	B4	B4d
PV763327	Human	North America	USA	USA	2023	2023-08-23	USA/OR-UW-16dc9/2023	hPIV4a	B	B4	B4d
PV763351	Human	North America	USA	USA	2022	2022-10-18	USA/OR-UW-e2d25/2022	hPIV4a	B	B4	B4d
PV260547	Human	North America	USA	USA	2024	2024-11-26	HPIV-4/human/USA/MA-Broad_MGH-22597/2024	hPIV4a	B	B4	B4d
PV763346	Human	North America	USA	USA	2023	2023-06-18	USA/OR-UW-2d985/2023	hPIV4a	B	B4	B4d
PV498583	Human	North America	USA	USA	2023	2023-09-21	USA/WA-UW-ba6c6/2023	hPIV4a	B	B4	B4d
PV763349	Human	North America	USA	USA	2023	2023-11-25	USA/OR-UW-20761/2023	hPIV4a	B	B4	B4d
PV224549	Human	North America	USA	USA	2022	2022-11-18	HPIV4A/USA/ZC54L5/2022	hPIV4a	B	B4	B4d
PV642258	Human	North America	USA	USA	2023	2023-05-15	USA/WA-UW-47c27/2023	hPIV4a	B	B4	B4d
PV763333	Human	North America	USA	USA	2023	2023-05-29	USA/OR-UW-48d09/2023	hPIV4a	B	B4	B4d
PV660503	Human	North America	USA	USA	2023	2023-05-11	USA/OR-UW-46467/2023	hPIV4a	B	B4	B4d
PV763340	Human	North America	USA	USA	2023	2023-05-06	USA/OR-UW-f88f5/2023	hPIV4a	B	B4	B4d
PV224546	Human	North America	USA	USA	2023	2023-11-25	HPIV4A/USA/374792/2023	hPIV4a	B	B4	B4d
PV455606	Human	North America	USA	USA	2023	2023-06-17	USA/WA-UW-94f9b/2023	hPIV4a	B	B4	B4d
PX055933	Human	North America	USA	USA	2023	2023-06-20	USA/WA-UW-09d16/2023	hPIV4a	B	B4	B4d
PV455604	Human	North America	USA	USA	2023	2023-12-03	USA/WA-UW-dda5d/2023	hPIV4a	B	B4	B4d
PX055937	Human	North America	USA	USA	2023	2023-04-29	USA/WA-UW-fdd70/2023	hPIV4a	B	B4	B4d
AB543337	Human	Asia	Japan	JPN	1968		68-333	hPIV4b	A
JQ241176	Human	North America	USA	USA	2004		04-13	hPIV4b	A
EU627591	Human	North America	Canada	CAN	2004		SKPIV4	hPIV4b	B	B1
PP068622	Human	North America	USA	USA	2011	Dec-2011	HPIV4/USA/8R5/2011	hPIV4b	B	B2
MN306058	Human	North America	USA	USA	2019		HPIV4b/Seattle/USA/SC9597/2019	hPIV4b	B	B2
PV642254	Human	North America	USA	USA	2022	2022-09-11	USA/WA-UW-b6959/2022	hPIV4b	B	B2
PV498594	Human	North America	USA	USA	2022	2022-12-06	USA/WA-UW-0d3c2/2022	hPIV4b	B	B2
PV642253	Human	North America	USA	USA	2022	2022-10-10	USA/WA-UW-059a5/2022	hPIV4b	B	B2
PV224554	Human	North America	USA	USA	2022	2022-11-23	HPIV4B/USA/RCGSHD/2022	hPIV4b	B	B2
PV224553	Human	North America	USA	USA	2022	2022-12-03	HPIV4B/USA/A3K6S3/2022	hPIV4b	B	B2
PV642257	Human	North America	USA	USA	2022	2022-10-30	USA/WA-UW-c9027/2022	hPIV4b	B	B2
KF908238	Human	Oceania	Australia	AUS	2008	Aug-2008	QLD-01	hPIV4b	C	C1	C1a
KY674959	Human	North America	USA	USA	2011		HPIV4b/Seattle/USA/8R2/2011	hPIV4b	C	C1	C1b
PP068621	Human	North America	USA	USA	2011	Dec-2011	HPIV4/USA/8R2/2011	hPIV4b	C	C1	C1b
PP068623	Human	North America	USA	USA	2014	Jan-2014	HPIV4/USA/11H8/2014	hPIV4b	C	C1	C1c
LC720882	Human	Asia	Japan	JPN	2019		PIV4b_Fukushima_O876_2019	hPIV4b	C	C1	C1c
KY674953	Human	North America	USA	USA	2010		HPIV4b/Seattle/USA/6H2/2010	hPIV4b	C	C1	C1d
MH828708	Human	Asia	Vietnam	VNM	2015	2015-03-06	vzhpiv41	hPIV4b	C	C1	C1d
MN306032	Human	North America	USA	USA	2019		HPIV4b/Seattle/USA/SC0496/2019	hPIV4b	C	C2	C2a
ON729324	Human	North America	USA	USA	2017		SC3768	hPIV4b	C	C2	C2b
KY629773	Human	North America	USA	USA	2016		HPIV4b/Seattle/USA/13J4/2016	hPIV4b	C	C2	C2b
ON729323	Human	North America	USA	USA	2017		SC1315	hPIV4b	C	C2	C2b
LC706554	Human	Asia	Japan	JPN	2019		PIV4b_Fukushima_O896_2019	hPIV4b	C	C2	C2b
KY986647	Human	North America	USA	USA	2015		HPIV4b/Seattle/USA/SC3019/2015	hPIV4b	C	C2	C2b
PV224555	Human	North America	USA	USA	2022	2022-12-04	HPIV4B/USA/AN34CD/2022	hPIV4b	C	C2	C2b
PV498588	Human	North America	USA	USA	2023	2023-11-28	USA/WA-UW-43447/2023	hPIV4b	C	C2	C2b
PV260557	Human	North America	USA	USA	2024	2024-10-29	HPIV-4/human/USA/MA-Broad_BWH-22798/2024	hPIV4b	C	C2	C2b
ON729321	Human	North America	USA	USA	2017		SC992	hPIV4b	C	C2	C2b
OQ990818	Human	Asia	China	CHN	2017	2017-09-18	HPIV4b/China_Ningxia/YC17038/2017	hPIV4b	C	C2	C2b
MT118680	Human	North America	USA	USA	2019		2019_0337	hPIV4b	C	C2	C2b
KY645962	Human	North America	USA	USA	2016		HPIV4b/Seattle/USA/13I4/2016	hPIV4b	C	C2	C2b
PV498584	Human	North America	USA	USA	2023	2023-11-28	USA/WA-UW-cff15/2023	hPIV4b	C	C2	C2c
LC706556	Human	Asia	Japan	JPN	2022		PIV4b_Fukushima_OR476_2022	hPIV4b	C	C2	C2d
LC706557	Human	Asia	Japan	JPN	2022		PIV4b_Fukushima_OR487_2022	hPIV4b	C	C2	C2d
LC706555	Human	Asia	Japan	JPN	2022		PIV4b_Fukushima_OR473_2022	hPIV4b	C	C2	C2d
PV455602	Human	North America	USA	USA	2023	2023-07-10	USA/WA-UW-9d5f0/2023	hPIV4b	C	C2	C2e
PV455603	Human	North America	USA	USA	2024	2024-02-15	USA/WA-UW-a7c76/2024	hPIV4b	C	C2	C2e
PV260548	Human	North America	USA	USA	2024	2024-10-07	HPIV-4/human/USA/MA-Broad_BWH-22766/2024	hPIV4b	C	C2	C2e
PV260546	Human	North America	USA	USA	2024	2024-12-26	HPIV-4/human/USA/MA-Broad_MGH-22984/2024	hPIV4b	C	C2	C2e
PV260554	Human	North America	USA	USA	2024	2024-10-20	HPIV-4/human/USA/MA-Broad_MGH-21770/2024	hPIV4b	C	C2	C2e
PV498593	Human	North America	USA	USA	2023	2023-11-07	USA/WA-UW-baaeb/2023	hPIV4b	C	C2	C2e
PQ800221	Human	North America	USA	USA	2023	2023-12-02	HPiV4b/USA/022848/2023	hPIV4b	C	C2	C2e
PV224552	Human	North America	USA	USA	2024	2024-07-06	HPIV4B/USA/086794/2024	hPIV4b	C	C2	C2e
PV539280	Human	North America	USA	USA	2024	2024-11-29	HPIV-4/human/USA/MA-Broad_BWH-23339/2024	hPIV4b	C	C2	C2e
PV498591	Human	North America	USA	USA	2024	2024-01-24	USA/WA-UW-0a513/2024	hPIV4b	C	C2	C2e
PX055936	Human	North America	USA	USA	2024	2024-01-24	USA/WA-UW-c2bd7/2024	hPIV4b	C	C2	C2e

## Sheet: S4
Table S4. Co-infections of human parainfluenza viruses (hPIV) with influenza viruses, SARS-CoV-2 and other respiratory viruses in samples (2017–2024)
Percentages are calculated relative to the total number of hPIV-positive cases (n=1508)
Viral co-infection	Number of cases (n)	Percentage (%)
hPIV- Influenza A	6	0.397878
hPIV- Influenza B	14	0.928382
hPIV- SARS-CoV-2	98	6.49867
hPIV- other respiratory viruses*	206	13.6605
* Other respiratory viruses include hRSV, hAdV, hMpV, hBoV, hRV, and seasonal hCoV
